# Supplementary material for: Chitosan-Based Drug Delivery Systems for Targeted Chemotherapy in Colorectal Cancer: A Scoping Review
Source: Mar Drugs. 2025 Dec 6;23(12):467. doi: 10.3390/md23120467 (PMC12734999; doi:10.3390/md23120467)
Supplement: Supplementary file 1 [file marinedrugs-23-00467-s001.zip]

Archive with 1 entries (1 files):
- marinedrugs-4010934-supplementary.pdf
